# Supplementary material for: Concentration Dependent Effect of Quaternary Amines on the Adhesion of U251-MG Cells
Source: Gels. 2022 Dec 15;8(12):827. doi: 10.3390/gels8120827 (PMC9777631; doi:10.3390/gels8120827)
Supplement: Supplementary file 1 [file gels-08-00827-s001.zip]

Archive with 1 entries (1 files):
- gels-2078041-supplementary.pdf
